# Supplementary material for: Host–Guest Cocrystallization of Phenanthrene[2]arene Macrocycles Facilitating Structure Determination of Liquid Organic Molecules
Source: Molecules. 2024 May 27;29(11):2523. doi: 10.3390/molecules29112523 (PMC11173633; doi:10.3390/molecules29112523)
Supplement: Supplementary file 1 [file molecules-29-02523-s001.zip]

Archive with 1 entries (1 files):
- molecules-3005629-supplementary.pdf
